# Supplementary material for: Use of health services among international migrant children – a systematic review
Source: Global Health. 2018 May 16;14:52. doi: 10.1186/s12992-018-0370-9 (PMC5956827; doi:10.1186/s12992-018-0370-9)
Supplement: Supplementary file 1 — Table S1. Results of the studies with comparison group (n = 93). (XLSX 50 kb) [file 12992_2018_370_MOESM1_ESM.xlsx]

## Sheet: Data Extraction Form
Additional file 1: Table S1. Results of the studies with comparison group (n=93)
	Publication information	Study objective	Study design (1=cross sectinal 2=retrospective 3=prospective)	Recipient country	Final sample size for analysis	Age range of sample included in SR	Main result (adjusted estimate and CI)	Study main conclusion (migrants >access/use1, migrants <access/use2, no signif diff3, no report4)	Theme (vaccines1, mental2, hospital/ER3, oral4, general access/source of care5, primarycare6, other6	Quality score
1	Ameratunga S, Tin ST, Rasanathan K, et al.: Use of health care by young Asian New Zealanders: Findings from a national youth health survey. Journal of Paediatrics and Child Health 44:636-41, 2008	To examine the use of and perceived barriers to accessing health services, as reported by young Asian New Zealanders.	1	New Zealand	9567	12-18	Recent migrants (<5 years) have less long-term health conditions (OR 1.8 for not having) and less usual source of care (OR 2.1).	2	5	9
2	Anacleto V, Santos C, Luis C, et al.: [Immigrant children in a pediatric department: what social problems?]. Acta medica portuguesa 22:743-8, 2009	To characterize and compare the immigrant and portuguese pediatric populations which have been admitted and referred to Social Service department.	1	Portugal	35	0-13	80% of immigrants vs. 90% of national children had a designated family doctor (p. 1.00), 84% vs. 100% had the vaccines up to date (p. 0.258)	3	1, 5	6
3	Andersson MA, Hallander H, Ljungman M, et al.: [The Swedish child vaccination program also reaches the children born abroad. Serologic samples show good protection compared to Swedish-born]. Lakartidningen 109:94-8, 2012	To compare Swedish born and foreign born children and investigate whether foreign-born children take part in the Swedish vaccination program or have received similar protection in their country of origin so that they have adequate protection comparable to the Swedish-born children.	1	Sweden	1294	14-16	Children who migrated to Sweden after they turned 6 years have equally good immunity as the native born. They are higher (better) than Swedish-born for hepatitis B, polio type 3 and Hib viruses.	3	1	7
4	Arizaleta LH, Rodriguez JP, Cid MM, et al.: Impact of immigration on hospital care: utilization, case-mix, and economic effects. Gaceta Sanitaria 23:208-15, 2009	To identify the impact of immigration on health services by comparing hospital discharges, case-mix, and economic effects between immigrants and the native population.	2	Spain	1214258	0-14	Rate of hospitalisation 0-4 years 57.4/1000 in non-european migrants, 63.0/1000 in European migrants, 88.7/1000 in Spaniards;5-14 years 22.0/1000 in non-European migrants, 14.8/1000 in European migrants, 20.4/1000 in Spaniards	1.2	3	8
5	Avila RM, Bramlett MD: Language and immigrant status effects on disparities in Hispanic children's health status and access to health care. Maternal and child health journal 17:415-23, 2013	To estimate Hispanic/ non-Hispanic (nH)-white health disparities and assess the extent to which disparities can be explained by immigrant status and household primary language.	1	USA	91642	0-17	32.5% of first-generation and 15.7% of second-generation Hispanic immigrant children have no usual source of care vs. 3.2% of white children and 6.6% of non-immigrant Hispanic (SIGNIFICANT differences); 4.8% of first-generation and 4.0% of second-generation Hispanic immigrant children have unmet medical need vs. 3.2% white children and 4.7% of non-immigrant hispanic (NOT significant difference); …	2.3	5	9
6	Bachle C, Haastert B, Holl RW, et al.: Inpatient and outpatient health care utilization of children and adolescents with type 1 diabetes before and after introduction of DRGs. Experimental and clinical endocrinology & diabetes : official journal, German Society of Endocrinology [and] German Diabetes Association 118:644-8, 2010	To analyze the frequency and length of hospital stays äs well äs the frequency of diabetes-associated outpatient visits of children and adolescents with type l diabetes before and after the introduction of DRGs (diagnosis-related groups) in German hospitals.	3	Germany	21502	"children and adolescents"	Migrants had more hospitalisations (RR 1.21), longer hospital days (RR 1.26) and outpatient visits (RR 1.07) than non-migrants (no CI reported, p<0.05).	1	3	6
7	Baglio G, Saunders C, Spinelli A, et al.: Utilisation of hospital services in Italy: a comparative analysis of immigrant and Italian citizens. Journal of immigrant and minority health / Center for Minority Public Health 12:598-609, 2010	a) to explore differences in socio-demographic characteristics and causes of admission to hospital services between immigrants and the indigenous population; b) to compare the level of hospital use among legal immigrants with that of Italian residents, by calculating age-and sex-specific hospitalisation rates.	1	Italy	1213764	<18	In immigrant males, infectious diseaes, neoplasms, diseases of the nervous system, congenital and perinatal anomalies were more common and respiratory diseaseas, poisoning and injuries were less common. Among females, mental disorders, circulatory problems, genitourinary and childbirth-related hospitalisations were also more common.	4	3	8
8	Ballotari P, D'Angelo S, Bonvicini L, et al.: Effects of immigrant status on Emergency Room (ER) utilisation by children under age one: a population-based study in the province of Reggio Emilia (Italy). BMC Health Serv Res 13:458, 2013	To assess the effect of immigrant status on Emergency Room (ER) utilisation by children under age one	3	Italy	8.778	0-1	aRR 1.5 for migrants utilisation of ER, mothers education important modifier,immigrants overuse in non-urgent visits RR 1.7 and visits leading to hospitalisation 1.5	1	3	9
9	Bastani R, Glenn BA, Tsui J, et al.: Understanding suboptimal human papillomavirus vaccine uptake among ethnic minority girls. Cancer epidemiology, biomarkers & prevention : a publication of the American Association for Cancer Research, cosponsored by the American Society of Preventive Oncology 20:1463-72, 2011	The purpose of the current study was to assess HPV vaccine uptake and correlates (demographic, health care access, psychosocial) among low income, ethnic minority girls in Los Angeles County.	1	US	528	13-18	OR 0.73 (0.39, 1.38) for foreign vs. Native low-income ethnic mothers to have vaccinated their daughter for HPV. NB not adjusted, not chosen for multivariate model.	3	1	8
10	Bauer SM, Steiner H, Feucht M, et al.: Psychosocial background in incarcerated adolescents from Austria, Turkey and former Yugoslavia. Psychiatry research 185:193-9, 2011	This study was performed to determine differences in psychosocial background among adolescents with migration background and Austrian adolescents.	1	Austria	308	14-21	23% of Turkish and 12.5% of ex-Yugoslavian youth offenders have used psychiatric services vs. 48% of Austrian, p. <0.05. Prevalence of mood disorders and psychosis did not differ between groups but Austrians had more substance use disorders.	2	2	8
11	Belue R, Degboe AN, Miranda PY, et al.: Do medical homes reduce disparities in receipt of preventive services between children living in immigrant and non-immigrant families? Journal of immigrant and minority health / Center for Minority Public Health 14:617-25, 2012	The purpose of this study is to examine the relation between medical home participation and immigrant status among children age 0–17.	1	USA	91642	0-17	Immigrant children (76.2%) are less likely to have received preventive services in the last 12 months compared to non-immigrant children (80.7%), P < 0.0001 or have a medical home medical home (40.3% vs 62.7%, P < 0.0001). Among children with a medical home, non-immigrant children are more likely to receive preventive services (OR = 1.61, 95% CI1.14, 2.29)	2	5.6	9
12	Ben Cheikh W, Abad JM, Arribas F, et al.: [Public hospital utilization by the foreign population in Aragon, Spain (2004-2007)]. Gaceta sanitaria / SESPAS 25:314-21, 2011	To describe hospitalization rates and hospital morbidity among the foreign population residing in Aragon (Spain) by country of birth, between 2004 and 2007, and to compare these rates with those in the autochthonous population.	2	Spain	486029	0-14	In age group 0-4 years, female migrants had slightly higher (IRR 1.1 approximately, significant) and males similar hospitalization rate as local population; in age group 5-14 years migrants had lower rates but difference was not significant. There were large differences by region of origin, with girls from Sub-Saharan Africa having higher rates and Eastern Europe, Latin American and North Africa …	3	3	7
13	Bevaart F, Mieloo CL, Donker MC, et al.: Ethnic differences in problem perception and perceived need as determinants of referral in young children with problem behaviour. European child & adolescent psychiatry 23:273-81, 2014	to investigate the influence of ethnic differences in problem perception and perceived need on referral by a CHP in a preventive care setting.	1	Netherlands	1034	5-6 years	No consistent difference in referral rate between Dutch and non-Dutch (OR 0.7-1.9, all non-significant.	3	2	9
14	Bevaart F, Mieloo CL, Wierdsma A, et al.: Ethnicity, socioeconomic position and severity of problems as predictors of mental health care use in 5- to 8-year-old children with problem behaviour. Social psychiatry and psychiatric epidemiology 49:733-42, 2014	to describe specialist mental health care use in children of 5–8 years old with high scores for emotional and behavioural problems and to examine whether SEP and ethnicity were related to the likelihood of receiving mental health care	3	Netherlands	1269	5-8 years	Migrant children had significantly lower use of psychiatric services (HR 0.25-0.67, significant for Moroccan/Turkish and other, not significant for Antillean/Surinamese)	2.3	2	9
15	Bissar AR, Oikonomou C, Koch MJ, et al.: Dental health, received care, and treatment needs in 11- to 13-year-old children with immigrant background in Heidelberg, Germany. International journal of paediatric dentistry / the British Paedodontic Society [and] the International Association of Dentistry for Children 17:364-70, 2007	to assess caries prevalence, rates of existing dental interventions comprising restorative, preventive and orthodontic care, and unmet dental treatment need of the immigrant children.	1	Germany	502	11-13	10.4% of immigrant children vs. 5.0% of non-migrants had unmet restorative need; 31.7% vs. 48.3% had received orthodontic treatment.	2	4	8
16	Blewett LA, Johnson PJ, Mach AL: Immigrant children's access to health care: differences by global region of birth. Journal of health care for the poor and underserved 21:13-31, 2010	to examine the social determinants of health insurance coverage and access to care for immigrant children by 10 global regions of birth.	1	USA	51850	0-17	Migrants had higher odds of delayed care (aOR 059-1.91, but only significant for South American immigrants, OR 1.67, 95% CI 1.14-2.45) and foregone care (aOR 1.12-2.15, only significant for South America OR 1.69, 95% CI 1.12-2.55). Strongest predictor was insurance status, and migrants had higher odds of being uninsured.	2.3	5	9
17	Borras E, Dominguez A, Batalla J, et al.: Vaccination coverage in indigenous and immigrant children under 3 years of age in Catalonia (Spain). Vaccine 25:3240-3, 2007	to determine vaccinationcoverage in children in Catalonia and the variables associated with this coverage.	1	Spain	630	0-3	A higher coverage was observed in indigenous compared with immigrant children, with the differences being statistically significant for all vaccines and number of doses studied, except for four doses of OPV and Hib (coverage of 4 doses DTPaV 85.0% vs 95.4%, 4 doses of Hib 83.3% vs. 91.1%, 3 doses MenC 80.0% vs. 97.0%, 1 dose MMR 93.3% vs. 99.0%).	2	1	6
18	Bridges AJ, de Arellano MA, Rheingold AA, et al.: Trauma Exposure, Mental Health, and Service Utilization Rates Among Immigrant and United States-Born Hispanic Youth: Results From the Hispanic Family Study. Psychological Trauma-Theory Research Practice and Policy 2:40-8, 2010	trauma exposure, psychiatric disorders, and service utilization rate disparities among immigrant and U.S.-born Hispanics.	1	USA	204	8-17	Utilization of general practitioner/family doctor (47.9% vs. 72.2%), counselor (4.2% vs. 16.7%) and other health professional (8.7% vs. 33.3%) was significantly lower among immigrants, but there was no difference in use of nurse, psychiatrist, social worker or religious leader servces.	2.3	2,5,6	5
19	Buelow VH, Van Hook J: Timely immunization series completion among children of immigrants. Journal of immigrant and minority health / Center for Minority Public Health 10:37-44, 2008	to compare timely completion of recommended immunization series of children of foreign-born parents with children of US-born parents.	1	USA	3.947	19 months-5 years	having a foreign-born mother was associated with a 14% lower odds of completing the combined 4:3:1:3:3 series on time compared to children of US-born mothers (OR 0.86, P <.0001, 95% CI not informed).	2	1	8
20	Calderon-Larranaga A, Gimeno-Feliu LA, Macipe-Costa R, et al.: Primary care utilisation patterns among an urban immigrant population in the Spanish National Health System. BMC public health 11:432, 2011	to compare primary care utilisation patterns between immigrants and the native population with regard to their morbidity burden	2	Spain	69.067	0-14	Migrants had lower total incidence of primary care visits IRR 0.94 (0.91-0.96) and pediatric services (0.89, (0.87 - 0.91)) and emergency services (0.68 (0.64 - 0.72)) but higher use of diagnostic tests (1.77, (1.53 - 2.04)) and nursing services (1.08* (1.03 - 1.12))	2	6	9
21	Cantarero-Arevalo L, Holstein BE, Andersen A, et al.: Inequalities in asthma treatment among children by country of birth and ancestry: a nationwide study in Denmark. Journal of epidemiology and community health 67:912-7, 2013	to analyse whether there are inequalities in asthma treatment by country of birth and ancestry among children residing in Denmark, and whether thispotential association may vary between different household income groups.	2	Denmark	1209091	0-17	the three largest minority groups by country of birth had a lower probability of redeeming a prescription for asthma medication than ethnic Danes mostly in the low income group (Relief asthma medcation, low income: OR 0.4-0.7 for 1st generation, =OR 0.8-0.9 2nd generation; middle income 0.3-1.3 1st generation, not significant for some migrant groups and OR 0.8-1.0, not significant for some income…	2.3	6	9
22	Chen CC, Chiou SJ, Ting CC, et al.: Immigrant-native differences in caries-related knowledge, attitude, and oral health behaviors: a cross-sectional study in Taiwan. BMC oral health 14:3, 2014	to study the immigrant-native differences in caries-related knowledge, attitudes, and oral health behaviors.	1	Taiwan	590	4-6	Children of migrants had significantly lower odds for having regular dental check-ups (0.38, 95% CI 0.17-0.83) but not for having visited a dentist in the past 2 years (aOR 0.73, 95% CI 0.31-1.75). 53.7% of immgrants vs. 86.5% of natives had visited a dentist in past 6 months and 71.72´% vs. 86.5% in past 2 years, respectively, both p<0.001.	2.3	4	9
23	Chien SC, Yeh YP, Wu JY, et al.: Factors associated with intensiveness of use of child preventive health services in Taiwan: a comparative study between cross-cultural immigrant families and native-born families. Ethnicity & health 18:1-17, 2013	To compare intensiveness of use of child preventive health services (CPHS) between corss-cultural immigrant families and natice-born families in Taiwan and to explore factors associated with differences in intesiveness of CPHS use.	1	Taiwan	658	0-7	Intensiveness of CPHS use: Intensive use: 22.64% of cross-cultural families, 48.24% of native-born families. Appropriate-level use: 24.84 % of cross-cultural families, 20% of native- born families. Underuse: 52.52% of cross-cultural families, 31.76% of native-born families. Children from cross-cultural families were more likely to underuse CPHS (unadjusted OR 2.71, 95% CI for OR 2.02 3.63).	2	5.6	8
24	Chung HJ, Han SH, Kim H, et al.: Childhood immunizations in China: disparities in health care access in children born to North Korean refugees. BMC international health and human rights 16:13, 2016	to determine the rates and correlates of immunizations in children (≥1 year) born to North Korean refugees in Yanbien, China	1	China	91	children over 12 months old	Immunization rates for Korean-Chinese children were significantly lower than migrant children, including DTP (24.2 % vs. 96.3 %; p < 0.001), HBV (63.7 % vs. 92.1 %; p < 0.001), and POL (95.2 % vs. 12.1 %; p < 0.001).	2	1	7
25	Colombatti R, Montanaro M, Guasti F, et al.: Comprehensive care for sickle cell disease immigrant patients: a reproducible model achieving high adherence to minimum standards of care. Pediatric blood & cancer 59:1275-9, 2012	to create a model of specialized comprehensive care focused on the specific needs of immigrant patients with SCD.	3	Italy	84	Under 15 years of age	Children born abroad received every minimum standard of care at a latter age. Age at diagnosis: children born abroad: 66.08 months old, children born in italy: 25.36 months old, P value: 0.0005. Age at enrolment in comprehensive care: children bron aborad: 91.31 months old, children born in italy : 29.41 months old, P value: 0.0008. Age at amoxicillin prophylaxis: children bonr abroad: 91.31 mont…	4	6	6
26	de Jongh A, van Houtem C, van der Schoof M, et al.: Oral health status, treatment needs, and obstacles to dental care among noninstitutionalized children with severe mental disabilities in The Netherlands. Special care in dentistry : official publication of the American Association of Hospital Dentists, the Academy of Dentistry for the Handicapped, and the American Society for Geriatric Dentistry…	to assess the oral health status, treatment needs, and barriers to dental care of noninstitutionalized children in the Netherlands who have severe disabilities	1	Netherlands	61	4-12	The proportion of children receiving no routine oral care was significantly higher among children belonging to an ethnic minority (53.1%) than among the Dutch children (23.8%; 2 (1) = 9.2, p = 0.002).	2	4	6
27	Dettlaff AJ, Cardoso JB: Mental health need and service use among Latino children of immigrants in the child welfare system. Children and Youth Services Review 32:1373-9, 2010	to identify the need for mental health services, mental health service use, and unmet mental health needs among Latino children of immigrants involved in the child welfare system, and compares those factors to those of children in U.S.-born Latino families	1	United States	430	2-14	Significant differences are present, both in the need for mental health services and the use of those services. Although there were no significant differences in the need for mental health services among youth in the adolescent group, adolescent children of immigrants were significantly less likely to be receiving any form of mental health services than adolescent children of U.S.-born parents (2…	2	2	8
28	Diaz E, Gimeno-Feliu LA, Calderon-Larranaga A, et al.: Frequent attenders in general practice and immigrant status in Norway: a nationwide cross-sectional study. Scandinavian journal of primary health care 32:232-40, 2014	To compare the likelihood of being a frequent attender (FA) to general practice among native Norwegians and immigrants, and to study socioeconomic and morbidity factors associated with being a FA for natives and immigrants.	1	Norway	2 967 933	All (children: up to 14)	For all groups, children (0 – 14 years old) had the lowest odds of being Fequent Attenders. Norweigan girls OR 0.51 (80.49 – 0.53) boys OR 0.49 (0.47 – 0.51) / Immigrant girls from HIC OR 0.56 (0.42 – 0.75) immigrant boys from HIC OR 0.49 (0.33 – 0.63), immigrant girls from MIC OR 0.49 (0.37 – 0.64), immigrant boys from MIC OR 0.50 (0.39 – 0.65), immigrant girls from LIC OR 0.40 (0.28 – 0.57), im…	3	5	8
29	Doherty E, Walsh B, O'Neill C: Decomposing socioeconomic inequality in child vaccination: results from Ireland. Vaccine 32:3438-44, 2014	to measure and decompose socioeconomic inequalitiesin childhood vaccination in the Republic of Ireland	1	Republic of Ireland	9851	9 months old	Having a mother who is of Asian or African ethnicity is associated with a greater likelihood of an infant receiving their vaccination. Mother’s ethnicity – African OR: 0.331-P Value: 0.010 CI: 0.143 - 0.766. Mother’s ethnicity – Asian OR: 0.322 P value:0.024 CI: 0.121- 0.860	1	1	8
30	Durden TE: Usual source of health care among hispanic children - The implications of immigration. Medical Care 45:753-60, 2007	to examine differences in the regular source of usual health care for children among Hispanic subgroups of the United States	1	United States	35260	0-17	Both Mexican Americans and other Hispanics were more likely to report the use of clinic or the emergency room over private doctor’s office as their regular source of health care compared with non-Hispanic whites. Together, the impact of the mother’s nativity, duration, and citizenship status explains much of the differentials in the sources of care among Mexican American and other Hispanic childr…	4	5	8
31	Dyhr L, Andersen JS, Engholm G: The pattern of contact with general practice and casualty departments of immigrants and non-immigrants in Copenhagen, Denmark. Danish medical bulletin 54:226-9, 2007	to compare and quantify the pattern of contact with general practice and casualty departments of selected non-Western immigrants and non-immigrants in Copenhagen	1	Denmark	2,041,454 daytime contacts in general practice, 202,179 out-of-hours services and 112,733 attendances to casualty departments by 423,201 inhabitants living in Copenhagen	All	From 1 to 18 years old: All immigrant groups showed significantly lower total contact rates than non-immigrants for boys as well as girls. The relative risk varied between 0.78 (95% CI 0.73-0.78) (Moroccan boys) and 0.92 (95% CI 0.88-0.96) (Somali boys) relative to non-immigrant boys. In an analysis with interactions between age and country of origin small Moroccan children (1-2 years) and teenag…	2	3.6	7
32	Fedeli U, Alba N, Zambon F, et al.: Hospitalisation for surgical procedures is lower among immigrants than among non-immigrant preschool children: results from a region-wide study in Italy. Journal of epidemiology and community health 65:645-7, 2011	To investigate whether hospitalisation rates differ between immigrant and non-immigrant preschool children and the extent to which such differences relate to specific pathological condition	1	Italy	64975	1-5	Differences in hospitalisation rates for surgical procedures between immigrant and Italian children were vast and pertained to all the most frequent surgical procedures. Age-standardised RRs indicate that overall surgical hospitalisations among immigrants were reduced by 35% in boys and 47% in girls. Among immigrant children hospitalisation rates were significantly lower than those among Italians…	2	3	8
33	Ferayorni A, Sinha M, McDonald FW: Health issues among foreign born uninsured children visiting an inner city pediatric emergency department. Journal of immigrant and minority health / Center for Minority Public Health 13:434-44, 2011	To study the demographic and socio-economic characteristics of foreign born children visiting an inner city pediatric emergency department (PED) and to assess their access to care, unmet health care needs, barriers to care and follow-up care.	1	United States	385	0-18	Compared with US-born uninsured children, foreign born, uninsured children were significantly older (mean age 8.9 vs. 4.9 years, P\0.001), primarily Spanish speaking (94.7 vs. 76%, P = 0.016) and poorer, with householdincome less than 100% of the FPL (81.6 vs. 60%, P = 0.023). They showed poorer access to health care than their US born counterparts; however, there was no significant difference in…	1 (in-patient admission) / 2 (poorer access to health care, but no sig difference in terms of unmet medical care, barriers to care, follow up) 3 (injury related diagnisis)	5	8
34	Finno-Velasquez M, Cardoso JB, Dettlaff AJ, et al.: Effects of Parent Immigration Status on Mental Health Service Use Among Latino Children Referred to Child Welfare. Psychiatric services (Washington, DC) 67:192-8, 2016	To examine how parental nativity and legal status influence mental health needs and service utilization among children in Latino families investigated by child welfare.	3	United States	390	3-17	Mental helath need and receipt of any mental health care service of school aged children by parent nativity and citizenship or immigration status: Nativity US: 35.4% whereas Nativity Foreign: 17,9% / According to citizenship of immigration status: US citizen: 33,6%, Legal resident: 28,2% and Undocumented: 4,1% with a P value below .01. The odds of receiving services were significantly lower for c…	2	2	9
35	Furre A, Sandvik L, Heyerdahl S, et al.: Characteristics of adolescents subjected to restraint in acute psychiatric units in Norway: a case-control study. Psychiatric services (Washington, DC) 65:1367-72, 2014	to compare social, mental health, and treatment characteristics of restrained and nonrestrained adolescents in acute psychiatric inpatient units	1	Norway	576	13-17	Compared with nonrestrained adolescents, restrained adolescents were more likely to be immigrants, to live in institutions or foster care, and to have had involvement with child protection services. When the analysis adjusted for age, gender, living arrangements, child protection services involvement, and ICD-10 diagnoses, several variables were significantly associated with restraint: immigrant …	1	2	8
36	Gatou T, Koletsi Kounari H, Mamai-Homata E: Dental caries prevalence and treatment needs of 5- to 12-year-old children in relation to area-based income and immigrant background in Greece. International dental journal 61:144-51, 2011	To investigate the association between certain socio-demographic characteristics and dental health status	1	Greece	5116	5-12	Higher age, immigrant background, and living in lower income areas was consistently associated with higher odds of caries prevalence, both in the deciduous and permanent dentitions with odds ratios ranging from 2.65 to 4.40 for the ethnic background. Caries experience (deciduous dentition): Immigrats 75,2% OR 4.40 (CI: 1.16-5-52); Greeks: 46,5% OR 1.0 (reference category). Caries exoeriences (per…	4	4	9
37	Gimeno-Feliu LA, Armesto-Gomez J, Macipe-Costa R, et al.: Comparative study of paediatric prescription drug utilization between the Spanish and immigrant population. BMC Health Serv Res 9:225, 2009	To study the overall and specific differences in prescription drug utilization between the immigrant and Spanish population	1	Spain	159908	0-14	In all of the measurement units used - DDD, DID, packages, expense and retail price per person, prescription drug utilization by the Spanish population is far higher than that of the immigrant population Utilization rate by Spaniards: 74%, Foreign Nationals: 64% p value .001.	2	7	8
38	Gimeno-Feliu LA, Macipe-Costa RM, Dolsac I, et al.: [Frequency of attending primary care clinics by the immigrant versus autochthonous population]. Atencion primaria / Sociedad Espanola de Medicina de Familia y Comunitaria 43:544-50, 2011	To study the frequency of attendance in primary care of immigrant population compared to autochthonous one. To analyse differences in health services use according to geographical origin.	1	Spain	127.693 appointments, 110.046 from adults y 17.647 from children. (20.675 adults, 2.452 children)	All (children:under 14)	The adjusted anual frequency of spanish children was 7,1 appointments, whereas the adjusted anual frequency of immigrant children was of 4,8 (p < 0,001). The frequency of continuous paediatric care was 0,79 among spanish children and 0,5 among immigrant children.	2	5.6	6
39	Gimeno-Feliu LA, Magallon-Botaya R, Macipe-Costa RM, et al.: Differences in the use of primary care services between Spanish national and immigrant patients. Journal of immigrant and minority health / Center for Minority Public Health 15:584-90, 2013	to analyze the use of primary care services by immigrants compared to Spanish nationals and to analyze these differences in relation to geographic origin	1	Spain	4.933.521 appointments (594.145 reference population)	not specified (547.524 were paediatric appointments -0–15 years- for a population of 71.114 children from which 10.87 % were immigrants)	the immigrant population makes less use of primary care services than the population of Spanish nationals. This is evident for all age groups and regardless of immigrants’ countries of origin.The adjusted annual frequency of visits for the nationals was 833, whereas this was 458 for immigrants. Amongst children, immigrant children make less use of primary care services than Spanish children in al…	2	6	6
40	Guendelman S, Angulo V, Wier M, et al.: Overcoming the odds: Access to care for immigrant children in working poor families in California. Maternal and child health journal 9:351-62, 2005	To explore the extent to which, among working poor families, uninsured immigrant children experience more barriers to care than uninsured nonimmigrants, and compare these differences to those of insured children.	1	United States	3978 nonimmigrant and 462 immigrant children and adolescents	0-17	Access % of insured children: non-immigrant: 82.8% ; immigrant: 56.3%. Access % of uninsured children: non-immigrants: 17.2% ; immigrant: 43.7% p value .0001. Insured immigrant children aged 0–6 years (OR=17.6, 95% CI=6.4, 48.5) and aged 12–17 years (OR=1.9, 95% CI=1.02, 3.5) were more likely to lack a usual care source than insured nonimmigrants in corresponding age groups; the youngest children…	2	3,4, 5, 6	7
41	Guttmann A, Manuel D, Stukel TA, et al.: Immunization coverage among young children of urban immigrant mothers: findings from a universal health care system. Ambulatory pediatrics : the official journal of the Ambulatory Pediatric Association 8:205-9, 2008	To investigate access to effective primary health care services in children of new immigrants to Canada by assessing immunization coverage at age 2.	1	Canada	98123	2	The study population comprised 98 123 children, of whom 66.5% had complete immunization coverage. Immigrant children were significantly more likely to be immunized (69.0% vs 65.9%), which persisted after adjustment for all measured predictors (odds ratio [OR], 1.15; 95% confidence interval [95% CI], 1.10, 1.19). Children of immigrant mothers were more likely to be UTD (up to date) (adjusted odds …	1	1	9
42	Hernando Arizaleta L, Palomar Rodriguez J, Marquez Cid M, et al.: [Impact of immigration on hospital care: utilization, case-mix, and economic effects]. Gaceta sanitaria / SESPAS 23:208-15, 2009	To identify the impact of immigration on health services by comparing hospital discharges, case-mix, and economic effects between immigrants and the native population	1	Spain	13324	over 5 years old	There were 196,275 discharges, with 2,590,376 person-years of insurance.The frequency of discharges was 75.8% among Spaniards, 64.3% among immigrants from Europe-25 and 73.8% among immigrants from the remaining countries. The rate of frequenting for Spanish children between 0-4 years was 88.7 (per 1000 person/year) and between 5 - 14 years it was 20.4 (per 1000 perspn/year), Europe-2: 0-4 years: …	2	3	6
43	Icks A, Razum O, Rosenbauer J, et al.: Lower frequency of insulin pump treatment in children and adolescents of Turkish background with type 1 diabetes: analysis of 21,497 patients in Germany. Diabetes technology & therapeutics 14:1105-9, 2012	To investigate insulin pump therapy in pediatric patients with type 1 diabetes and Turkish origin compared with those without migration background in Germany.	1	Germany	20498	0-19	The crude prevalence of insulin pump treatment among patients of Turkish origin was 22.8%, compared with 31.8% among patients without migration background. Adjusted for age, sex, and diabetes duration, respective figures were 17.5% (turkish origin) and 29.9% (without migration background) (prevalence odds ratio 0.50, 95% confidence interval 0.42–0.58, P < 0.001). The fully adjusted respective pre…	2	7	8
44	Icks A, Rosenbauer J, Strassburger K, et al.: Persistent social disparities in the risk of hospital admission of paediatric diabetic patients in Germany-prospective data from 1277 diabetic children and adolescents. Diabetic medicine : a journal of the British Diabetic Association 24:440-2, 2007	To analyse the association between social parameters and the risk for post-onset hospital admission as well as number of hospital days (including hospital admissions outwith the DPV centres)	3	Germany	1277	0-19	Hospital admission rates were significantly higher in children from lower-educated parents, single-parent families, and families with a migration background (all P < 0.05). Migrants had a RR 1.17 (1.05–1.30) of hospitalisation and 1.25 (1.20–1.31) times hospitlaisation days	1	3	8
45	Ivert AK, Merlo J, Svensson R, et al.: How are immigrant background and gender associated with the utilisation of psychiatric care among adolescents? Social psychiatry and psychiatric epidemiology 48:693-9, 2013	To investigate how parental country of birth and individual gender affect utilisation of psychiatric care in adolescents.	1	Sweden	92203	13-18	Adolescents with parents born in middle or low-income countries presented lower odds for outpatient psychiatric care utilisation than adolescents with Swedish-born parents (OR = 0.65; 0.55) Girls presented higher odds for outpatient psychiatric care utilisation (OR = 1.68) by comparison with boys. Adjusting for socio-demographic variables did not result in any significant changes. No conclusive a…	Outpatient: 2 / Inpatient: 3	2	9
46	Jarlenski M, Baller J, Borrero S, et al.: Trends in Disparities in Low-Income Children's Health Insurance Coverage and Access to Care by Family Immigration Status. Academic pediatrics 16:208-15, 2016	To examine time trends in disparities in low income children’s health insurance coverage and access to care by family immigration status.	1	United States	83612	0-17	Relative to children with nonimmigrant parents, the predicted probability of having a personal doctor or nurse increased more rapidly from 2003 to 2011–2012 among citizen children with an immigrant parent (17.4 percentage point increased vs 8.8 percentage point increase, P < .01). Among immigrant children, the predicted probability of having a personal doctor or nurse increased 22.5 percentage po…	1: probability of having a personal doctor or nurse. 3: probability of having a preventive visit. 2: having unmet health need	5	9
47	Javier JR, Huffman LC, Mendoza FS, et al.: Children with special health care needs: how immigrant status is related to health care access, health care utilization, and health status. Maternal and child health journal 14:567-79, 2010	To compare health care access, utilization, and perceived health status for children with SHCN in immigrant and nonimmigrant families.	1	United States	1404	0-11	ACCESS to helth care servies: Compared to children with special health care needs (CSHCN) in nonimmigrant families, CSHCN in immigrant families are more likely to be uninsured (10.4 vs. 4.8%), USE of health care services: lack a usual source of care (5.9 vs. 1.9%), report a delay in medical care (13.0 vs. 8.1%), and report no visit to the doctor in the past year (6.8 vs. 2.6%). Health STATUS: The…	2	5	7
48	Javier JR, Wise PH, Mendoza FS: The relationship of immigrant status with access, utilization, and health status for children with asthma. Ambulatory pediatrics : the official journal of the Ambulatory Pediatric Association 7:421-30, 2007	To determine whether children with asthma in immigrant families have better than expected health status than children with asthma in nonimmigrant families.	1	United States	2600	1-11	Compared with children with asthma in nonimmigrant families, children with asthma in immigrant families are more likely to lack a usual source of care (2.6% vs 1.0%; P<.05), report a delay in medical care (8.9% vs 5.2%; P<.01), and report no visit to the doctor in the past year (7.0% vs 3.8%; P<.05). They are less likely to report asthma symptoms (60.8% vs 74.4%; P <.01) and an emergency room vis…	2	5	7
49	Jimenez-Garcia R, Hernandez-Barrera V, Carrasco-Garrido P, et al.: Influenza vaccination coverages among children, adults, health care workers and immigrants in Spain: related factors and trends, 2003-2006. The Journal of infection 57:472-80, 2008	To describe influenza vaccination coverage among Spanish children, adults, health care workers (HCWs), and immigrants according to the 2006 Spanish National Health Survey (NHS); and analyze the time trend for the period 2003e2006.	1	Spain	38329	6 months and over	A significantly lower proportion of immigrants reported being vaccinated than did native subjects (7.9% vs. 24%), with this difference being significant for all age groups over 15 years. However, this does not seem to apply for children subjects. The proportion of immigrant subjects vaccinated was: 6 to 23 months old: 11.2 % (2.6 - 37.5) and from 2 to 15 years old: 8.4% (6.1-11.7 ), whereas the p…	1	1	7
50	Karges B, Rosenbauer J, Holterhus PM, et al.: Hospital admission for diabetic ketoacidosis or severe hypoglycemia in 31,330 young patients with type 1 diabetes. European journal of endocrinology / European Federation of Endocrine Societies 173:341-50, 2015	Investigate rates and risk factors of hospital admission for diabetic ketoacidosis (DKA) or severe hypoglycemia in young patients with established type 1 diabetes.	1	Germany	31330 (6298 migration background)	0.6 - 20	More risk of hospital admission for diabetic ketoacidosis in migrants than in non-migrants (4.66 (4.01–5.42) vs 3.69 (3.36–4.06), p = 0.005). Patients with migration background were admitted more often because of severe hypoglycemia than individuals without migration background (mean admission rate for migrant: 2.03 (1.62–2.54), vs non migrant: 1.22 (1.05–1.41), p=0.001).	1 (more admission beacuse they have higher risk of severe hypoglycemia and diabetic ketoacidosis)	3	8
51	Knopf H, Wolf IK, Sarganas G, et al.: Off-label medicine use in children and adolescents: results of a population-based study in Germany. BMC public health 13:631, 2013	Assess the prevalence rates, determinants and spectrum of off-label medicine use in children and adolescents in a nonclinical setting and independent from any health care provisions.	1	Germany	8899 (1071)	0-17 years	Children with a migration background are significantly less often medicine user (41.4% (38.8-44.2)). Which is not bad because also children with a better health status use significantly less medication. Children without migration background have a higher off-label medicine use (40.9% (39.4-42.3)). Children without migration background have a higher exclusively in-label medicine use (49.5% (48.0-5…	3	7 (medicine use)	9
52	Li J, Menzies D, Landry JS, et al.: Determinants of Bacillus Calmette-Guerin (BCG) vaccination among Quebec children. Preventive medicine 66:87-94, 2014	Identify the determinants of BCG vaccination – including socio-economic, demographic, and individual characteristics – among children born in the province of Québec in 1974. Assess if these determinants differed between subjects who received BCG within the vaccination program (in 1974), and those vaccinated after the program had ended (1975 onwards).	2	Canada	1320 (including data of determinants of Stage 1 and 2)	Stage 1: babies born in 1974. Stage 2: 2011	Individuals born to immigrant parents were much less likely to be vaccinated than those whose parents were born in Quebec: - Mother's birthplace outside of Quebec: vaccinated during program 2,2% (OR 0.38 (0.20–0.75)) - Father's birthplace outside of Quebec: vaccinated during program 2,6% (OR 0.25 (0.14–0.46)) Subject's grandparents' ethnocultural origin was the sole and strong predictor of vaccin…	2	1	7
53	Li Z, Doan Q, Dobson S: Determinants of influenza immunization uptake in Canadian youths. Vaccine 28:3462-6, 2010	To describe rate and determinants of influenza vaccination among Canadian youths.	1	Canada	12170	12 to 17	Inmigration status with flu shot 33,5% (of total of inmigration status), vs 21,8% without inmigration status (p<0.0001). Immigrant status was the strongest predictor for flu shot uptake among youths. Among non-smokers being an immigrants was associated with an increased odds of having received influenza vaccination (OR 1.75 (1.52–2.13))	1	1	9
54	Mangrio E, Wremp A, Moghaddassi M, et al.: Antibiotic use among 8-month-old children in Malmo, Sweden--in relation to child characteristics and parental sociodemographic, psychosocial and lifestyle factors. BMC pediatrics 9:31, 2009	Investigate the associations between antibiotic use among 8-month-old children in Malmö and characteristics of the child as well as parental sociodemographic characteristics, lifestyle factors, and psychosocial support.	1	Sweden	7266	8 months	Children whose parents were born outside Sweden showed higher antibiotic use, OR = 1.43 (95% CI: 1.24–1.65), in comparison with children whose parents were born in Sweden. Adjusted for year, gender, maternal educational level, and having had recurrent infections: OR = 1.73 (95% CI: 1.44–2.07)	1 (higher antibiotic use doesn't mean a "positive" result)	6	9
55	Martin Martin R, Sanchez Bayle M, Gancedo Garcia C, et al.: [Families of the economic crisis in paediatric Primary Care clinics: descriptive observational study]. Anales de pediatria (Barcelona, Spain : 2003) 84:189-94, 2016	To study the impact of the economic crisis on the families of the children who attend Primary Health Care and its relationship with their socioeconomic status.	1	Spain	453	1 to 7	Immigrants less rate of vaccination than non immigrants (OR = 0,532 (0,295-0,961) p = 0,037) (not adjusted)	2	1	5
56	Mikolajczyk RT, Akmatov MK, Stich H, et al.: Association between acculturation and childhood vaccination coverage in migrant populations: a population based study from a rural region in Bavaria, Germany. International journal of public health 53:180-7, 2008	Investigate the association between acculturation and the vaccination coverage among pre-school children, during mandatory school entry examinations	1	Germany	1481	5-6	Lower acculturation was associated with higher risk of incomplete vaccination versus full vaccination (OR = 2.74, 95 %CI 1.34–5.61), but lower risk of lacking vaccination (OR = 0.30, 95 %CI 0.12–0.77) than in the indigenous population.	3	1	9
57	Newbold KB, Patel A: Use of dental services by immigrant Canadians. Journal of the Canadian Dental Association 72:143-+, 2006	compare the use of dental services by the foreign-born and native-born populations of Canada and to determine factors associated with dental visits	1	Canada	55303	12-19	No difference in prevalence of use of dental services in 12-19-year-olds: 73.9% in foreign-born vs. 74.9% Canadians (p = 0.24).	3	4	7
58	Nunez L, Icaza G, Contreras V, et al.: Factors associated with dental consultation in children in Talca (Chile) and in Chilean immigrants in Montreal (Canada). Gaceta Sanitaria 27:344-9, 2013	To identify the factors that influence the use of dental services in 4-7-year-olds and in 10-13-year-olds resident in the cities of Talca (Chile) and Montreal (Canada).	1	Canada and Chile	268 (94 for Canada)	4-13	In Montreal (chilean migrants), the children of parents with university education were 2.10 times more likely to consult a dentist (95%CI: 1.17-3.76), while older children (10-13 years) were 2.11 (95% CI: 1.15-3.88) times more likely to consult a dentist than younger children (4-7 years).	4	4	5
59	Poethko-Muller C, Ellert U, Kuhnert R, et al.: Vaccination coverage against measles in German-born and foreign-born children and identification of unvaccinated subgroups in Germany. Vaccine 27:2563-9, 2009	Identify unvaccinated subgroups that should be targeted by vaccination programmes in order to interrupt measles transmission	1	Germany	14826	2-17	Foreign-born children were more likely to be unvaccinated against measles than German-born children without migration background (OR = 3.03 (2.06–4.45)). In contrast, children who were born in Germany, but had one or both immigrant parents were as likely to be unvaccinated as German-born children without a migration background (OR = 1.02 (0.78–1.34)).	2 (for first-generation) and 3 (for second-generation)	1	7
60	Pourat N, Wallace SP, Hadler MW, et al.: Assessing health care services used by California's undocumented immigrant population in 2010. Health affairs (Project Hope) 33:840-7, 2014	assess health care use and costs of undocumented immigrants in California in 2009–10	1	USA	12324 (only children)	0-17	Lower likelihood of doctor visits for undocumented children (78%, p<0.01 comparing to documented, and p<0.001 comparing to naturalized and U.S.-born). The mean number of doctor visits for U.S.-bornlast years is significantly higher than immigrants (2.8 vs 1.9 naturalized, 2.5 documented and 2.3 undocumented, p<0.01).	4	5	7
61	Rousseau C, Laurin-Lamothe A, Rummens JA, et al.: Uninsured immigrant and refugee children presenting to Canadian paediatric emergency departments: Disparities in help-seeking and service delivery. Paediatrics & child health 18:465-9, 2013	To explore possible differences in help-seeking and service delivery across migratory statuses, institutions and provinces.	1	Canada	2122	0-18	[the results are really weird reported] Undocumented children and new permanent resident immigrant children within the three-month waiting period for provincial health care coverage presented more often for injuries, minor trauma and laceratuion (20.7%, p ≤0.001) and mental health problems (depression or anxiety 3.0%, p ≤0.001; post-traumatic stress disorder 1.4%, p≤0.001; suicidal thoughts 2.3%,…	4	5	5
62	Saloner B, Koyawala N, Kenney GM: Coverage for low-income immigrant children increased 24.5 percent in states that expanded CHIPRA eligibility. Health affairs (Project Hope) 33:832-9, 2014	Compared trends in coverage and access to care among immigrant children in states that did expand eligibility to children and states that did not.	1	USA	[The sample is not clear] 122661 4749: foreign-born children 18087: US-born children with foreign-born parents 99825: US-born children with US-born parents	0-17	Immigrant children in states that expanded eligibility for federally funded public insurance to low-income immigrant children within their first five years of legal residence in the United States experienced significant reductions in unmet health care needs (−13.7 (−21.8, −5.7)), compared to their counterparts in nonexpansion states, in 2009 (baseline from 2003 and 2007: 13.2%).	4	5	9
63	Sanders LM, Thompson VT, Wilkinson JD: Caregiver health literacy and the use of child health services. Pediatrics 119:e86-92, 2007	Describe the relationship between caregiver health literacy and the use of child health care services.	1	USA	290	1-12	Having a parent born outside the United States was associated with increased use of child health care services (OR = 2.45 (CI 1.24 - 4.86), p = .01) and urgent health care services (OR 2.72, 95%CI 1.36- 5.47)	1	3	8
64	Sandvik H, Hunskaar S, Diaz E: Immigrants' use of emergency primary health care in Norway: a registry-based observational study. BMC Health Serv Res 12:308, 2012	Analyse immigrants’ use of emergency primary health care (EPHC), and to analyse variations according to country of origin, reason for immigration, and length of stay in Norway	1	Norway	Not specified: total number of EPHC contacts during 2008 was 1.715.278. Of these 23.1% lacked ID-number, so didn't count	0-5 6-15 16-19	Contact rate for children between 0 and 5 years old, was higher in immigrants (50% vs 39% aprox. (not specified)). Contact rate for children between 6 and 15 years old, was a little bit lower in immigrants (15% vs 16% aprox. (not specified)). Contact rate for adolescents between 16 and 19 years old, was lower in immigrants (20% vs 30% aprox. (not specified)).	1 and 2	3	8
65	Savanheimo N, Sundberg SA, Virtanen JI, et al.: Dental care and treatments provided under general anaesthesia in the Helsinki Public Dental Service. BMC oral health 12:45, 2012	Determine the reasons for dental general anaesthesia (DGA) in the Helsinki Public Dental Service (PDS) and to assess the role of patient characteristics in the variation in reasons and in the treatments given with special focus on preventive care	1	Finland	349 total 0-5 years: 108 6-12 years: 123 13-17 years: 30	0-5 6-12: 13-17	Patient treated under DGA, immigrants predominated in the youngest age group (0-5 years old), 51% compared with 25% in the 6-12-year olds and 7% in the 13-17 years old group (p<0.001).	2	4	9
66	Skokauskas N, Dunne M, Gallogly A, et al.: Ethnic minority populations and child psychiatry services: An Irish study. Children and Youth Services Review 32:1242-5, 2010	Examine any differences in referrals, clinical diagnoses and administrative outcomes of immigrants and Irish children referred to Blanchardstown Child and Adolescent Mental Health Service (CAMHS) over the period of one calendar year	2	Ireland	202	Only average age: Irish: 9.5 years old Non-irish: 6 years old	Non-attendance rates at first appointments were similar in both groups (22.4% vs. 22.6%; p>0.05); more immigrant children, however, dropped out following an initial appointment (16.1% vs. 2.4% p<0.05).	2 (more drop outs treatment)	2	7
67	Slattelid Schreiber SM, Juul KE, Dehlendorff C, et al.: Socioeconomic predictors of human papillomavirus vaccination among girls in the Danish childhood immunization program. The Journal of adolescent health : official publication of the Society for Adolescent Medicine 56:402-7, 2015	Identify socioeconomic and demographic predictors of initiation and completion of HPV vaccination among girls from the two birth cohorts (born in 1996 or 1997), which were the first to be included in the national childhood HPV vaccination program in Denmark, covering the whole period where the girls were eligible for the vaccination program	1	Denmark	HPV vaccine initiation: 65.926 Completion: 61.162	immunization program targeting all 12-year-old girls (one cohort born in 1996 and the other in 1997)	A decreased likelihood of vaccine initiation was observed for descendants (2nd generation) (OR = .68 (95% CI, .61-.76) and immigrants (1st generation) (OR = .49 (95% CI, .42-57) compared with ethnic Danish girls. Association between HPV vaccine completion and ethnicity descendants (OR = .88; 95% CI, .81-.95) and immigrants (OR = .67; 95% CI, .59-.77)	2	1	9
68	Stevens GD, West-Wright CN, Tsai KY: Health insurance and access to care for families with young children in California, 2001-2005: differences by immigration status. Journal of immigrant and minority health / Center for Minority Public Health 12:273-81, 2010	To examine differences and trends in health insurance coverage and access to care for California families by immigration status	1	USA	37.226 families	0-17	Only children in Undocumented dyads had poorer access to care than those in Citizen dyads (physician visits (OR = 0.69, CI: 0.52– 0.91), dental visits (OR = 0.47, CI: 0.35–0.63), and a regular source of care (OR = 0.51, CI: 0.37–0.69)), suggesting that for children, unless the child is undocumented, there are few disparities in insurance and access to care associated with family immigration statu…	3	4 and 5	9
69	Tormoen AJ, Rossow I, Mork E, et al.: Contact with child and adolescent psychiatric services among self-harming and suicidal adolescents in the general population: a cross sectional study. Child and adolescent psychiatry and mental health 8:13, 2014	Examine the use of child and adolescent psychiatric services by adolescents with both suicide attempts and non-suicidal self-harm, compared to other adolescents, and to assess the psychosocial variables that characterize adolescents with both suicide attempts and non-suicidal self-harm who report contact.	1	Norway	11440	14-17	Having a non-Western immigrant background was associated with a significantly lower likelihood of having child and adolescent psychiatric services contact in adolescents with both suicide attempts and non-suicidal self-harm (OR = 0.34 (CI 0.2-0.6), p < .05).	2	2	9
70	Tritschler T, Sennhauser F, Frey B: Are immigrant children admitted to intensive care at increased risk? Swiss medical weekly 141:w13190, 2011	Evaluate the severity of illness of immigrants at admission to PICU, the proportion of immigrants in PICU compared to the general population and the quality of care they receive, in order to examine whether there are disparities in health care	3	Switzerland	1009	<1 - >15 (pediatric)	Children with an immigrant background are overrepresented in the paediatric intensive care unit of the University Children’s Hospital Zurich compared with their proportion in the general population of the canton of Zurich (31,4% in PICU vs 22,6% in general population, p <0.0001)	1	3	9
71	Vassiliki P, Ioanna K, Artemis V, et al.: Determinants of vaccination coverage and adherence to the Greek national immunization program among infants aged 2-24 months at the beginning of the economic crisis (2009-2011). BMC public health 14, 2014	to evaluate vaccine coverage among infants 2-24 months old in the Athens metropolitan area at the beginning of the economic crisis (2009-2011).	1	Greece	1667	2-24 months	Children´s nationality was not significantly associated with poor vaccine coverage at 6 and 12 months of age (no estimate reported). Parents age, educational level and occupation remaied significant	3	1	9
72	Verhulp EE, Stevens GW, van de Schoot R, et al.: Understanding ethnic differences in mental health service use for adolescents' internalizing problems: the role of emotional problem identification. European child & adolescent psychiatry 22:413-21, 2013	to examine ethnic differences in problem identification to find explanations for this disparity in mental health service use	1	Netherlands	349	13-18 years	the association between emotional problem identification and mental health service use was similar in the four ethnic groups (no estimate available)	3	2	9
73	Vostanis P, Svirydzenka N, Dugard P, et al.: Mental health service use by adolescents of Indian and White origin. Archives of disease in childhood 98:764-7, 2013	to explore differences in the level of need and service utilisation by young ethnic minority groups	1	England	2900	15-17 years	No signif difference in adjusted use of mental health services: the odds of Whites 2.21 times the odds of Indians using it, but the 95% CI overlaps 1 (0.99 to 4.50)	3	2	7
74	Wallby T, Hjern A: Child health care uptake among low-income and immigrant families in a Swedish county. Acta paediatrica (Oslo, Norway : 1992) 100:1495-503, 2011	To study the uptake of child health care among low-income and immigrant families in the county of Uppsala, Sweden	1	Sweden	25024	0-6 years	Immigrant chidren use of different health care services (range 76.8%-82.9%) lower than Swedish (range 82.0%-86.2%)	2	5	8
75	Wang NJ, Aspelund GO: Children who break dental appointments. European archives of paediatric dentistry : official journal of the European Academy of Paediatric Dentistry 10:11-4, 2009	to assess factors associated with children’s non-compliance with regular dental appointments	1	Norway	576	3-18 years	Immigrant children reported higher under-use of dental care than Norwegian children (27% versus 15% broke at least 1 dental appointment in past 2 years)	2	4	7
76	Watts DJ, Friedman JF, Vivier PM, et al.: Immunization status of refugee children after resettlement. Medicine and health, Rhode Island 94:290-3, 2011	to determine the percent of children up-to-date on vaccines after one year in the United States	1	USA	198	0-18 years	Main outcome: Compared to arrival (4% vaccine coverage), after 15 months since arrival vaccine coverage increased up to 51%	Not applicable, no comparison group but themselves at arrival	1	8
77	Weathers AC, Novak SP, Sastry N, et al.: Parental nativity is an important factor associated with where children usually go for health care. Maternal and child health journal 12:499-508, 2008	to examine the association between parental nativity and where children usually obtain health care	1	USA	34332	0-18 years	Child not citizen (ie foreign) reported higher NO USE of healthcare (5.21 (3.33–8.15) versus 1.92 (1.44–2.56)); Emergency care (1.77 (0.61–5.17) versus 0.45 (0.25–0.81)); and Hospital use (2.09 (1.51–2.91) versus 1.14 (0.95–1.38)) local children	1 emercengy/hospital; 2 general use	5	9
78	Werneck RI, Lawrence HP, Kulkarni GV, et al.: Early childhood caries and access to dental care among children of Portuguese-speaking immigrants in the city of Toronto. Journal (Canadian Dental Association) 74:805, 2008	To determine the influence of accessibility of dental services and other factors on the development of early childhood caries (ECC) among Toronto children 48 months of age or younger with at least one Portuguese-speaking immigrant parent	2	Canada	104	0-4 years	65% of parents reported that their child had never visited a dentist; a higher proportion of children with caries than non-caries children had not visited a dentist	2	4	7
79	Yu SM, Huang ZJ, Kogan MD: State-level health care access and use among children in US immigrant families. American journal of public health 98:1996-2003, 2008	to examine the association between children’s state of residence and their access to health care	1	USA	12400	0-18 years	Foiregn born children and children with immigrant parents reported lower rates of insurance (50-60% versus 80-90%) and lower rates of healthcare use (50-70% versus 70-95%) than the locals	2	5	9
80	Yun K, Chesnokova A, Shults J, et al.: Use of preventive dental care among medicaid-enrolled, school-aged US children in immigrant and nonimmigrant families: trends in Pennsylvania From 2005 through 2010. American journal of public health 104:2400-8, 2014	to describe trends in receipt of preventive dental care among Medicaid-enrolled children in Pennsylvania between 2005 and 2010, comparing the US children of immigrants with their co-ethnic peers in nonimmigrant families.	1	USA	371381	5-10 years	In White and Latino families, immigrants were more likely to receive preventive dental care (51.4 vs 61.9% in White and 61.0 vs 72.2% in Latino); in Asian (63.1 vs 68.9%) and African ethnicity (58.2 vs 59.5%) families there was no significant difference between immigrant and non-immigrant families.	1, 3	4	9
81	Alkahtani S, Cherrill J, Millward C, et al.: Access to medicines by child refugees in the East Midlands region of England: a cross-sectional study. BMJ open 4:e006421, 2014	To explore access to primary healthcare and drug therapy by refugee children in the East Midlands region of England.	1	England	100	0-18 years	There was no difference between the two groups of children in relation to the likelihood of receiving any medicines in either the last month (41 v/S 26 meds; P=0.839) or the past 6 months (83 v/s 52 p=0.81)	3	5	7
82	Enticott JC, Cheng IH, Russell G, et al.: Emergency department mental health presentations by people born in refugee source countries: an epidemiological logistic regression study in a Medicare Local region in Australia. Australian journal of primary health 21:286-92, 2015	to investigate if people born in refugee source countries are disproportionately represented among those receiving a diagnosis of mental illness within emergency departments	1	Australia	5728	0-17 years	Refugee children 13-17 years more likely to be diagnosed mental health in emergency hospital than locals (OR 3.97 95%CI 3.23-4.86)	1		9
83	Kiss V, Pim C, Hemmelgarn BR, et al.: Building knowledge about health services utilization by refugees. Journal of immigrant and minority health / Center for Minority Public Health 15:57-67, 2013	to compare the utilization of outpatient physician, emergency department and hospital services between refugees and the general population in Calgary, Alberta	1	Canada	2280	0-18 years	after adjustment, refugees utilized general practitioners (91% vs 83% in under 10 years) more than non-refugees. No differnce in older ones or in emergency departments and hospitals	1	3.5	9
84	Ramel B, Taljemark J, Lindgren A, et al.: Overrepresentation of unaccompanied refugee minors in inpatient psychiatric care. SpringerPlus 4:131, 2015	to compare inpatient psychiatric care between unaccompanied refugee minors (URMs) and non-URMs	1	Sweden	261	0-18 years	3.4% of the URM population received inpatient care vs 0.26% in nonURM	1	2	9
85	Vaage AB, Garlov I, Hauff E, et al.: Psychiatric symptoms and service utilization among refugee children referred to a child psychiatry department: a retrospective comparative case note study. Transcultural psychiatry 44:440-58, 2007	service utilization in refugee and Norwegian children referred to a child psychiatry department	2	Norway	122	0-15 years	There was no significant difference in rates of referral or level of service utilization,	3	2	7
86	Huang ZJ, Yu SM, Ledsky R: Health Status and Health Service Access and Use Among Children in U.S. Immigrant Families. American Journal of Public Health 96:634-40, 2006	to examine the health status and patterns of health care use of children in US immigrant families	1	USA	35938	0-17 years	children from immigrant families used health care services at a significantly lower frequency than children from non-immigrant families (No insurance OR 4.32 (95%CI 3.31-5.52), No dental OR 1.76 (95%CI 1.34-2.31), No doctor OR 1.39 (95%CI 1.05-1.82)	2	5	9
87	Widgren K, Simonsen J, Valentiner-Branth P, et al.: Uptake of the human papillomavirus-vaccination within the free-of-charge childhood vaccination programme in Denmark. Vaccine 29:9663-7, 2011	to determine the uptake and identified determinants for vaccination after the first year of the HPV programme in Denmark	1	Denmark	33838	13-15 years	The HPV uptake for girls born in other EU/EFTA-countries (68%) was the lowest compared to Denmark girls (85%)	2	1	9
88	Fabian H, Radestad I, Rodriguez A, et al.: Women with non-Swedish speaking background and their children: a longitudinal study of uptake of care and maternal and child health. Acta paediatrica (Oslo, Norway : 1992) 97:1721-8, 2008	To study uptake of care at the antenatal and child health clinic (CHC), and maternal and child health up to 5 years after the birth, as reported by mothers with a non-Swedish speaking background	3	Sweden	3061	not stated	non Swedish speaking mothers reported lower use of child care (RR 1.9 95%CI 0.7-4.9) than Swedish speaking mothers	2	5	9
89	Liu J, Probst JC, Martin AB, et al.: Disparities in dental insurance coverage and dental care among US children: the National Survey of Children's Health. Pediatrics 119 Suppl 1:S12-21, 2007	To understand disparities in dental insurance coverage and dental care among US children by race/ethnicity, urban/rural residence, and socioeconomic status.	1	USA	89071	1-17	White foreign-born children were less likely to have UNMET need for dental care (aOR 0.73, 95%CI 0.48, 1.11, 14.4% vs. 22.4%), other foreign-born were more likely to have unmet need (Hispanic foreign born aOR 1.51, 95%CI 1.17, 1.95, 48.7% vs. 35.5%; black foreign-born aOR 2.25, 95%CI 1.40, 3.62, 32.8% vs. 33.0%; other foreign-born aOR 2.11, 95%CI 1.27, 3.52, 34.2% vs. 29.3%, all compared with sam…	2 (for all but white race)	4	9
90	Bean T, Eurelings-Bontekoe E, Mooijaart A, et al.: Factors Associated with Mental Health Service Need and Utilization among Unaccompanied Refugee Adolescents. Administration and Policy in Mental Health and Mental Health Services Research 33:342-55, 2006	to examine the patterns of utilization of MHC services among Unaccompanied Refugee Minors	1	Netherlands	3032	10-18 years	48.7% of the URM total sample reported that their need for mental health care was unmet; 12% of URM used mental care versus 16% in Dutch population	2	2	9
91	Danis K, Georgakopoulou T, Stavrou T, et al.: Socioeconomic factors play a more important role in childhood vaccination coverage than parental perceptions: a cross-sectional study in Greece. Vaccine 28:1861-9, 2010	To identify predictive factors of complete and age-appropriate vaccination status in Greece	1	Greece	3434	0-18 years	Belonging to a minority group was an independent predictor of both incomplete and delayed vaccination status (RR 0.45 95%CI 0.37-0.53, compared to Greeks)	2	1	9
92	Gudiño OG, Lau AS, Hough RL: Immigrant Status, Mental Health Need, and Mental Health Service Utilization Among High-Risk Hispanic and Asian Pacific Islander Youth. Child & Youth Care Forum 37:139, 2008	To examine differential patterns of mental health service utilization for youth from Hispanic and Asian Pacific Islander cultures	3	USA	457	11-18	Immigrants had both less specialty service use (32.5% vs .43.2%) and school-based use (44.1% vs. 49.2%) but results were not statistically significant. In the adjusted analyses, there was no difference in service use between migrants and US-born parents (specialty services aOR 0 .91, 95%C) .43–1.91 and school-based aOR 1.08, 95%CI .53–2.19 for US-born).	3	2	7
93	Ziol-Guest KM, Kalil A: Health and medical care among the children of immigrants. Child development 83:1494-500, 2012	to investigate children’s physical health, dental visits, and doctor contact among low-income children in immigrant versus native households.	1	USA	46.148	0-18	Immigrants who were not citizens were less likely to have had a dental or doctor visit in the past year (p <0.001), B -0.13 - -0.34 for dental and -0.13,-0.28 for doctors visit)	2	4.5	8
